# Supplementary material for: IMPACT: A web server for exploring immunotherapeutic predictive and cancer prognostic biomarkers
Source: Clin Transl Med. 2023 Aug 30;13(9):e1354. doi: 10.1002/ctm2.1354 (PMC10468578; doi:10.1002/ctm2.1354)
Supplement: Supplementary file 1 — Supporting information [file CTM2-13-e1354-s001.xlsx]

## Sheet: Table S1
Table S1 Comparison among IMPACT and existing biomarker exploration tools
		IMPACT	Cancer-Immu	CAMOIP	CRI-iAtlas	cBioPortal
Data	No. of patients with ICIs	6276	3652	3902	1245	2040
	Genomic data	Y	Y	Y	/	Y
	Transcriptomic data	Y	Y	Y	Y	Y
	Single-cell data	/	Y	/	/	/
	In-house data	Y	/	/	/	/
	Users' data	Y	Y	/	Y	/
Clinical outcomes	ICB response	Y	Y	/	Y	Y
	ICB PFS/OS	Y	Y	Y	Y	Y
	non-ICB PFS/OS	Y	Y	Y	Y	Y
Function for definition of biomarker	Alteration of a gene set as a biomarker	Y	Y	/	/	Y
	Automatically co-mutation screening	Y	/	/	/	/
	Customized selection of variant types	Y	/	/	/	/
	Optimal cutoff screening for continuous variable biomarkers	Y	/	/	/	/
Function for verification of biomarkers	Meta-analysis	Y	Y	/	/	/
	Customized multivariable analysis	Y	/	/	/	/
	Subgroup analysis	Y	/	/	/	/
	Interaction analysis	Y	/	/	/	/
	Immunogenicity analysis	Y	/	Y	/	/
	Immune microenvironment analysis	Y	/	Y	/	/

## Sheet: Table S2
Table S2. The description of ICIs datasets
Data source	Study ID	Treatment	Cancer type	PMID	Sample size
Public	Allen_2015	anti-CTLA-4	Melanoma	26359337	110
Public	Hugo_2016	anti-PD-1/L1	Melanoma	26997480	38
Public	Synder_2014	anti-CTLA-4	Melanoma	25409260	64
Public	Liu_2019	anti-PD-1/L1	Melanoma	31792460	144
Public	Riaz_2017	anti-PD-1/L1,anti-CTLA-4	Melanoma	29033130	73
Public	Gide_2019	anti-PD-1/L1,anti-CTLA-4	Melanoma	30753825	105
Public	Jerby_Arnon_2018	anti-PD-1/L1	Melanoma	30388455	104
Public	Hellmann_2018	anti-PD-1/L1,anti-CTLA-4	LUAD	29657128	59
Public	Hellmann_2018	anti-PD-1/L1,anti-CTLA-4	LUSC	29657128	16
Public	Gandara_2018	anti-PD-1/L1	LUAD	30082870	598
Public	Gandara_2018	anti-PD-1/L1	LUSC	30082870	255
Public	Rizvi_2015	anti-PD-1/L1	LUAD	25765070	29
Public	Rizvi_2018	anti-PD-1/L1,anti-CTLA-4	LUAD	29337640	186
Public	Rizvi_2018	anti-PD-1/L1,anti-CTLA-4	LUSC	29337640	34
Public	GSE135222	anti-PD-1/L1	NSCLC	31537801	60
Public	GSE136961	anti-PD-1/L1	NSCLC	31959763	21
Public	Samstein_2018	anti-PD-1/L1,anti-CTLA-4	BLCA	30643254	215
Public	Samstein_2018	anti-PD-1/L1,anti-CTLA-4	BRCA	30643254	44
Public	Samstein_2018	anti-PD-1/L1,anti-CTLA-4	COAD	30643254	110
Public	Samstein_2018	anti-PD-1/L1,anti-CTLA-4	ESCA	30643254	126
Public	Samstein_2018	anti-PD-1/L1,anti-CTLA-4	Glioma	30643254	117
Public	Samstein_2018	anti-PD-1/L1,anti-CTLA-4	HNSC	30643254	139
Public	Samstein_2018	anti-PD-1/L1,anti-CTLA-4	KIRC	30643254	151
Public	Samstein_2018	anti-PD-1/L1,anti-CTLA-4	Melanoma	30643254	320
Public	Samstein_2018	anti-PD-1/L1,anti-CTLA-4	LUAD	30643254	271
Public	Samstein_2018	anti-PD-1/L1,anti-CTLA-4	LUSC	30643254	45
Public	Miao_2018	anti-PD-1/L1,anti-CTLA-4	BLCA	30150660	27
Public	Miao_2018	anti-PD-1/L1,anti-CTLA-4	Melanoma	30150660	151
Public	Miao_2018	anti-PD-1/L1,anti-CTLA-4	LUAD	30150660	50
Public	Motzer_2020	anti-PD-1/L1	KIRC	32895571	886
Public	Checkmate009	anti-PD-1/L1	KIRC	32472114	35
Public	Checkmate010	anti-PD-1/L1	KIRC	32472114	168
Public	Checkmate025	anti-PD-1/L1	KIRC	32472114	803
Public	Mariathasan_2018	anti-PD-1/L1	BLCA	29443960	348
Public	GSE176307	anti-PD-1/L1	BLCA	34294892	89
In-house	Bai_2020	anti-PD-1/L1	LUAD	33303576	54
In-house	Bai_2020	anti-PD-1/L1	LUSC	33303576	25
In-house	NCC-ICIs	anti-PD-1/L1	LUAD	ISCIENCE-D-23-00089R1 acceped by iScience	30
In-house	NCC-ICIs	anti-PD-1/L1	LUSC	ISCIENCE-D-23-00089R1 acceped by iScience	19
In-house	Wang_2019	anti-PD-1/L1	LUAD	30816954	31
In-house	Wang_2019	anti-PD-1/L1	LUSC	30816954	19
Public	Subudhi_2020	anti-CTLA-4	CRPC	32238575	30
Public	Margolis_2018	anti-PD-1/L1	KIRC	29301960	35
Public	Zhao_2019	anti-PD-1/L1	Glioma	30742119	42

## Sheet: Table S3
Table S3. The association of driver mutation or co-mutation with PFS or OS in each ICIs dataset.
Cohort	Cancer	Gene	Desciption	NoOfPts1	NoOfMut2	PFS_m_mut3	PFS_m_wt4	PFS_HR95CI5	PFS_Cox_P6	OS_m_mut7	OS_m_wt8	OS_HR95CI9	OS_Cox_P10
Hellmann_2018 (WES)	LUAD	TP53	MUT/WT	59	29	7.98	7.56	0.6 (0.32-1.13)	0.11
Hellmann_2018 (WES)	LUAD	KRAS	MUT/WT	59	23	7.24	7.82	0.93 (0.49-1.76)	0.82
Hellmann_2018 (WES)	LUAD	STK11	MUT/WT	59	12	6.51	7.82	1.28 (0.58-2.79)	0.54
Hellmann_2018 (WES)	LUAD	TP53#KRAS	MUT/WT	59	11	NA	7.75	0.35 (0.12-0.99)	0.048
Hellmann_2018 (WES)	LUAD	TP53#STK11	MUT/WT	59	4	2.1	7.82	0.82 (0.2-3.44)	0.79
Hellmann_2018 (WES)	LUAD	KRAS#STK11	MUT/WT	59	8	2.3	7.95	1.6 (0.62-4.11)	0.33
Gandara_2018 (FM)	LUAD	TP53	MUT/WT	301	133	2.69	2.79	1.08 (0.85-1.38)	0.52	11.01	15.9	1.39 (1.04-1.84)	0.024
Gandara_2018 (FM)	LUAD	KRAS	MUT/WT	301	33	1.51	2.78	1.27 (0.87-1.84)	0.22	10.61	15.34	1.42 (0.92-2.18)	0.11
Gandara_2018 (FM)	LUAD	STK11	MUT/WT	301	32	1.41	2.79	1.54 (1.04-2.26)	0.029	7.33	15.61	1.81 (1.19-2.74)	0.0052
Gandara_2018 (FM)	LUAD	TP53#KRAS	MUT/WT	301	16	5.17	2.73	0.8 (0.47-1.37)	0.42	16.03	14.49	0.95 (0.5-1.8)	0.87
Gandara_2018 (FM)	LUAD	TP53#STK11	MUT/WT	301	14	1.51	2.73	0.89 (0.49-1.63)	0.71	6.85	15.05	1.55 (0.84-2.85)	0.16
Gandara_2018 (FM)	LUAD	KRAS#STK11	MUT/WT	301	4	1.17	2.76	13.08 (4.56-37.46)	1.7e-06	4.25	15.05	3.39 (1.26-9.17)	0.016
Rizvi_2015 (WES)	LUAD	TP53	MUT/WT	29	12	14.7	10.4	0.25 (0.05-1.33)	0.1
Rizvi_2015 (WES)	LUAD	KRAS	MUT/WT	29	8	14.6	10.4	0.24 (0.04-1.41)	0.11
Rizvi_2015 (WES)	LUAD	STK11	MUT/WT	29	5	9.5	12.6	3.14 (0.68-14.41)	0.14
Rizvi_2015 (WES)	LUAD	TP53#KRAS	MUT/WT	29	4	14.7	10.4	0.18 (0.02-1.54)	0.12
Rizvi_2015 (WES)	LUAD	TP53#STK11	MUT/WT	29	1	NA	12.6	NA (NA-NA)	NA
Rizvi_2015 (WES)	LUAD	KRAS#STK11	MUT/WT	29	1	14.6	11.5	0.9 (0.1-7.93)	0.92
Rizvi_2018 (MSK-IMPACT)	LUAD	TP53	MUT/WT	185	102	4.2	2.57	0.67 (0.49-0.92)	0.014
Rizvi_2018 (MSK-IMPACT)	LUAD	KRAS	MUT/WT	185	77	3.77	3.3	0.9 (0.65-1.23)	0.5
Rizvi_2018 (MSK-IMPACT)	LUAD	STK11	MUT/WT	185	49	2.5	4	1.26 (0.89-1.78)	0.2
Rizvi_2018 (MSK-IMPACT)	LUAD	TP53#KRAS	MUT/WT	185	27	5.47	3.07	0.49 (0.29-0.81)	0.0059
Rizvi_2018 (MSK-IMPACT)	LUAD	TP53#STK11	MUT/WT	185	17	3.3	3.5	0.98 (0.57-1.7)	0.95
Rizvi_2018 (MSK-IMPACT)	LUAD	KRAS#STK11	MUT/WT	185	28	2.24	3.6	1.24 (0.8-1.9)	0.33
Samstein_2018 (IMPACT)	LUAD	TP53	MUT/WT	266	157					11	14	1.17 (0.85-1.6)	0.33
Samstein_2018 (IMPACT)	LUAD	KRAS	MUT/WT	266	109					12	12	0.96 (0.7-1.31)	0.79
Samstein_2018 (IMPACT)	LUAD	STK11	MUT/WT	266	66					6	13	1.47 (1.05-2.06)	0.027
Samstein_2018 (IMPACT)	LUAD	TP53#KRAS	MUT/WT	266	46					12	12	0.95 (0.63-1.45)	0.82
Samstein_2018 (IMPACT)	LUAD	TP53#STK11	MUT/WT	266	26					4.5	13	1.47 (0.9-2.39)	0.13
Samstein_2018 (IMPACT)	LUAD	KRAS#STK11	MUT/WT	266	38					8	12	1.31 (0.87-1.99)	0.2
Miao_2018 (WES)	LUAD	TP53	MUT/WT	50	28	5.22	5.13	1.05 (0.55-2.01)	0.89	13.77	27.27	1.19 (0.46-3.1)	0.72
Miao_2018 (WES)	LUAD	KRAS	MUT/WT	50	16	7.65	3.75	0.52 (0.25-1.09)	0.083	27.27	12.8	0.61 (0.23-1.65)	0.33
Miao_2018 (WES)	LUAD	STK11	MUT/WT	50	6	1.8	5.87	2.4 (0.92-6.27)	0.073	4.4	15.73	3.48 (1.12-10.83)	0.031
Miao_2018 (WES)	LUAD	TP53#KRAS	MUT/WT	50	6	14.7	4.18	0.39 (0.12-1.27)	0.12	NA	15.73	0.45 (0.1-2)	0.3
Miao_2018 (WES)	LUAD	TP53#STK11	MUT/WT	50	2	4.72	4.77	1.7 (0.41-7.14)	0.47	8.1	15.73	0.98 (0.13-7.44)	0.99
Miao_2018 (WES)	LUAD	KRAS#STK11	MUT/WT	50	2	1.4	5.67	13.71 (2.74-68.48)	0.0014	2.52	15.73	27.37 (4.45-168.33)	0.00036
Bai_2020 (WES)	LUAD	TP53	MUT/WT	50	25	2.13	2.03	0.64 (0.36-1.16)	0.14
Bai_2020 (WES)	LUAD	KRAS	MUT/WT	50	6	5.82	2.1	0.72 (0.31-1.71)	0.46
Bai_2020 (WES)	LUAD	STK11	MUT/WT	50	1	4.23	2.1	0.84 (0.11-6.17)	0.87
Bai_2020 (WES)	LUAD	TP53#KRAS	MUT/WT	50	2	5.95	2.1	0.91 (0.22-3.8)	0.9
Bai_2020 (WES)	LUAD	TP53#STK11	All WT	50	0
Bai_2020 (WES)	LUAD	KRAS#STK11	All WT	50	0
NCC_ICIs (WES)	LUAD	TP53	MUT/WT	20	11	2.03	6.23	2.14 (0.51-9.03)	0.3	28.9	32.9	1.49 (0.39-5.64)	0.56
NCC_ICIs (WES)	LUAD	KRAS	MUT/WT	20	2	2.03	4.13	0.31 (0.04-2.58)	0.28	28.9	32.9	0.51 (0.06-4.15)	0.53
NCC_ICIs (WES)	LUAD	STK11	MUT/WT	20	1	2.03	6.23	1.98 (0.22-17.85)	0.54	28.9	32.9	1.71 (0.2-14.44)	0.62
NCC_ICIs (WES)	LUAD	TP53#KRAS	MUT/WT	20	1	2.03	6.23	1.98 (0.22-17.85)	0.54	28.9	32.9	1.71 (0.2-14.44)	0.62
NCC_ICIs (WES)	LUAD	TP53#STK11	MUT/WT	20	1	2.03	6.23	1.98 (0.22-17.85)	0.54	28.9	32.9	1.71 (0.2-14.44)	0.62
NCC_ICIs (WES)	LUAD	KRAS#STK11	MUT/WT	20	1	2.03	6.23	1.98 (0.22-17.85)	0.54	28.9	32.9	1.71 (0.2-14.44)	0.62
Wang_2019 (Panel)	LUAD	TP53	MUT/WT	28	14	2.73	3.23	1.04 (0.42-2.59)	0.93
Wang_2019 (Panel)	LUAD	KRAS	MUT/WT	28	9		2.77	0.29 (0.09-0.88)	0.029
Wang_2019 (Panel)	LUAD	STK11	All WT	28	0
Wang_2019 (Panel)	LUAD	TP53#KRAS	MUT/WT	28	6	2.9	2.8	0.45 (0.13-1.57)	0.21
Wang_2019 (Panel)	LUAD	TP53#STK11	All WT	28	0
Wang_2019 (Panel)	LUAD	KRAS#STK11	All WT	28	0
1NoOfPts: number of all patients; 2NoOfMut: number of mutated patients; 3PFS_m_mut: median PFS of mutated patients; 4PFS_m_wt: median PFS of wide-type patients; 5PFS_HR95CI: HR and 95%CI of PFS; 6PFS_Cox_P: P value of PFS in Cox regression; 7OS_m_mut: median OS of mutated patients; 8OS_m_wt: median OS of wide-type patients; 9OS_HR95CI: HR and 95%CI of OS; 10OS_Cox_P: P value of OS in Cox regressi…

## Sheet: Table S4
Table S4. The function list of IMPACT
Module	Sub-Module	Description
PredExplore		To explore the predictive value of genes of interest as immunotherapy biomarkers across multiple cohorts.
ProgExplore		To explore the prognostic value of genes of interest across multiple cohorts.
Survival Analysis
	Kaplan-Meier Curve	To generate a Kaplan-Meier (KM) curve based on specific requirements in each dataset
	Cox regression	To generate results for univariate and multivariate Cox regression based on specific requirements in each dataset
	Subgroup Analysis	To generate results for subgroup regression based on specific requirements in each dataset
	Cutpoint Analysis	To determine the optimal cutpoint for one or multiple continuous variables at once, using the Maximally Selected Rank Statistics method
	Immunotherapy Response	To investigate differences in overall response rate (ORR) and clinical benefit between the genetic alterations/expression levels or clinical factors, including age, sex, stage, smoking, and TMB, et al.
Interaction Analysis		To explore the interaction effect between gene mutation status/expression levels and treatment on the prognosis
Immunogenicity Analysis		To performed the correlation analysis of tumor purity, TMB, Neoantigen, and PD-L1 expression with the gene mutation status or expression levels
TME Analysis
	TME Correlation Analysis	To investigate the correlations of selected genes with selected immune signatures, including gene sets (Chemokine, Receptor, MHC, Immunoinhibitor, Immunostimulator, et al.) and pathways (Immune-related signatures, Key signatures, Oncogenic Signalling, et al.)
	TME Comparative Analysis	To investigate the immune-related gene or signature differences in low- and high-expressed groups of selected genes.
Mutation Profiles		To visualize the mutation status of selected genes in groups stratified by the mutation status or expression levels of genes of interest.
User-defined		To upload user's data for the above analysis
Data availability		Detailed information of each dataset
Info
	Tutorial	Detailed IMPACT User Guide
	About	Introduction of IMPACT and the contact information
